# Supplementary material for: Use of Food Spoilage and Safety Predictor for an “A Priori” Modeling of the Growth of Lactic Acid Bacteria in Fermented Smoked Fish Products
Source: Foods. 2022 Mar 25;11(7):946. doi: 10.3390/foods11070946 (PMC8997648; doi:10.3390/foods11070946)
Supplement: Supplementary file 1 [file foods-11-00946-s001.zip]

Archive with 1 entries (1 files):
- foods-1639397-supplementary.xlsx
