# Supplementary material for: Use of Food Spoilage and Safety Predictor for an “A Priori” Modeling of the Growth of Lactic Acid Bacteria in Fermented Smoked Fish Products
Source: Foods. 2022 Mar 25;11(7):946. doi: 10.3390/foods11070946 (PMC8997648; doi:10.3390/foods11070946)
Supplement: Supplementary file 1 [file foods-11-00946-s001.zip › foods-1639397-supplementary.xlsx]

## Sheet: Foglio1
S1	Coded levels and combinations used for the simulation of FSSP
Setting conditions						tools
initial level		100000		cfu/g		Generic growth models
Max pop density		9		log cfu/g		Growth model selection: LAB
Critical		8.9		log cfu/g
weak acids		0
	RTL (days)	Temperature (°C)	NaCl (%)	pH	smoke (ppm)	CO2(%)	nitrite (ppm)	umax (1/h)	lag (days)	t100 (days)	time to critical (days)
1	1	-1	-1	-1	-1	-1	-1	0.1215	0.95	2.53	4.57
2	-1	-1	-1	-1	-1	0	1	0.103	0	1.87	4.27
3	-1	-1	-1	-1	-1	1	0	0.1028	0	1.87	4.28
4	-1	-1	-1	0	1	-1	0	0	0	Not reached	Not reached
5	-1	-1	-1	0	1	0	-1	0	0	Not reached	Not reached
6	-1	-1	-1	0	1	1	1	0	0	Not reached	Not reached
7	-1	-1	-1	1	0	-1	1	0.0662	0	2.91	6.65
8	-1	-1	-1	1	0	0	0	0.0663	0	2.9	6.64
9	-1	-1	-1	1	0	1	-1	0.0661	0	2.91	6.66
10	-1	-1	0	-1	1	-1	-1	0	0	Not reached	Not reached
11	-1	-1	0	-1	1	0	1	0	0	Not reached	Not reached
12	-1	-1	0	-1	1	1	0	0	0	Not reached	Not reached
13	-1	-1	0	0	0	-1	0	0.0528	0	3.64	8.33
14	-1	-1	0	0	0	0	-1	0.0528	0	3.64	8.33
15	-1	-1	0	0	0	1	1	0.0446	0	4.31	9.86
16	-1	-1	0	1	-1	-1	1	0.1007	0	1.91	4.37
17	-1	-1	0	1	-1	0	0	0.1009	0	1.91	4.36
	RTL (days)	Temperature (°C)	NaCl (%)	pH	smoke (ppm)	CO2(%)	nitrite (ppm)	umax (1/h)	lag (days)	t100 (days)	time to critical (days)
18	-1	-1	0	1	-1	1	-1	0.1006	0	1.91	4.37
19	-1	-1	1	-1	0	-1	-1	0.0307	0	6.27	14.35
20	-1	-1	1	-1	0	0	1	0.026	0	7.4	16.93
21	-1	-1	1	-1	0	1	0	0.026	0	7.41	16.95
22	-1	-1	1	0	-1	-1	0	0.0686	0	2.8	6.41
23	-1	-1	1	0	-1	0	-1	0.0686	0	2.8	6.41
24	-1	-1	1	0	-1	1	1	0.058	0	3.32	7.59
25	-1	-1	1	1	1	-1	1	0	0	Not reached	Not reached
26	-1	-1	1	1	1	0	0	0	0	Not reached	Not reached
27	-1	-1	1	1	1	1	-1	0	0	Not reached	Not reached
28	-1	0	-1	-1	1	-1	1	0.0011	0	Not reached	Not reached
29	-1	0	-1	-1	1	0	0	0.0011	0	Not reached	Not reached
30	-1	0	-1	-1	1	1	-1	0.0011	0	Not reached	Not reached
31	-1	0	-1	0	0	-1	-1	0.162	0	1.19	2.72
32	-1	0	-1	0	0	0	1	0.1388	0	1.39	3.17
33	-1	0	-1	0	0	1	0	0.1404	0	1.37	3.13
34	-1	0	-1	1	-1	-1	0	0.3094	0	0.62	1.42
35	-1	0	-1	1	-1	0	-1	0.313	0	0.61	1.4
36	-1	0	-1	1	-1	1	1	0.2678	0	0.72	1.64
37	-1	0	0	-1	0	-1	1	0.0934	0	2.06	4.71
38	-1	0	0	-1	0	0	0	0.0947	0	2.03	4.65
39	-1	0	0	-1	0	1	-1	0.0956	0	2.01	4.6
40	-1	0	0	0	-1	-1	-1	0.2466	0	0.78	1.78
41	-1	0	0	0	-1	0	1	0.2114	0	0.91	2.08
42	-1	0	0	0	-1	1	0	0.2138	0	0.9	2.06
43	-1	0	0	1	1	-1	0	0.001	0	Not reached	Not reached
44	-1	0	0	1	1	0	-1	0.001	0	Not reached	Not reached
45	-1	0	0	1	1	1	1	0.0008	0	Not reached	Not reached
46	-1	0	1	-1	-1	-1	1	0.1214	0	1.58	3.63
47	-1	0	1	-1	-1	0	0	0.123	0	1.56	3.58
48	-1	0	1	-1	-1	1	-1	0.1242	0	1.55	3.54
	RTL (days)	Temperature (°C)	NaCl (%)	pH	smoke (ppm)	CO2(%)	nitrite (ppm)	umax (1/h)	lag (days)	t100 (days)	time to critical (days)
49	-1	0	1	0	1	-1	-1	0	0	Not reached	Not reached
50	-1	0	1	0	1	0	1	0	0	Not reached	Not reached
51	-1	0	1	0	1	1	0	0	0	Not reached	Not reached
52	-1	0	1	1	0	-1	0	0.0781	0	2.46	5.63
53	-1	0	1	1	0	0	-1	0.079	0	2.43	5.57
54	-1	0	1	1	0	1	1	0.0676	0	2.85	6.51
55	-1	1	-1	-1	0	-1	0	0.228	0	0.84	1.93
56	-1	1	-1	-1	0	0	-1	0.2325	0	0.83	1.89
57	-1	1	-1	-1	0	1	1	0.2007	0	0.96	2.19
58	-1	1	-1	0	-1	-1	1	0.5091	0	0.38	0.86
59	-1	1	-1	0	-1	0	0	0.5201	0	0.37	0.85
60	-1	1	-1	0	-1	1	-1	0.5298	0	0.36	0.83
61	-1	1	-1	1	1	-1	-1	0.004	0	47.87	Not reached
62	-1	1	-1	1	1	0	1	0.035	0	55.39	Not reached
63	-1	1	-1	1	1	1	0	0.0035	0	54.28	Not reached
64	-1	1	0	-1	-1	-1	0	0.227	0	0.85	1.94
65	-1	1	0	-1	-1	0	-1	0.3541	0	0.54	1.24
66	-1	1	0	-1	-1	1	1	0.3057	0	0.63	1.44
67	-1	1	0	0	1	-1	1	0.0027	0	70.88	Not reached
68	-1	1	0	0	1	0	0	0.0028	0	69.38	Not reached
69	-1	1	0	0	1	1	-1	0.0028	0	68.1	Not reached
70	-1	1	0	1	0	-1	-1	0.223	0	0.86	1.97
71	-1	1	0	1	0	0	1	0.1928	0	1	2.28
72	-1	1	0	1	0	1	0	0.1967	0	0.98	2.24
73	-1	1	1	-1	1	-1	0	0.0007	0	Not reached	Not reached
74	-1	1	1	-1	1	0	-1	0.0007	0	Not reached	Not reached
75	-1	1	1	-1	1	1	1	0.0006	0	Not reached	Not reached
76	-1	1	1	0	0	-1	1	0.1285	0	1.5	3.42
77	-1	1	1	0	0	0	0	0.1313	0	1.47	3.35
78	-1	1	1	0	0	1	-1	0.1337	0	1.44	3.29
79	-1	1	1	1	-1	-1	-1	0.2897	0	0.66	1.52
	RTL (days)	Temperature (°C)	NaCl (%)	pH	smoke (ppm)	CO2(%)	nitrite (ppm)	umax (1/h)	lag (days)	t100 (days)	time to critical (days)
80	-1	1	1	1	-1	0	1	0.2504	0	0.77	1.76
81	-1	1	1	1	-1	1	0	0.2555	0	0.75	1.72
82	0	-1	-1	-1	1	-1	1	0	∞	Not reached	Not reached
83	0	-1	-1	-1	1	0	0	0	∞	Not reached	Not reached
84	0	-1	-1	-1	1	1	-1	0	∞	Not reached	Not reached
85	0	-1	-1	0	0	-1	-1	0.0728	0.79	3.44	6.84
86	0	-1	-1	0	0	0	1	0.0617	0.94	4.05	8.07
87	0	-1	-1	0	0	1	0	0.0616	0.94	4.06	8.08
88	0	-1	-1	1	-1	-1	0	0.139	0.42	1.8	3.58
89	0	-1	-1	1	-1	0	-1	0.139	0.42	1.8	3.58
90	0	-1	-1	1	-1	1	1	0.1175	0.49	2.13	4.24
91	0	-1	0	-1	0	-1	1	0.042	1.38	5.96	11.86
92	0	-1	0	-1	0	0	0	0.0421	1.37	5.95	11.84
93	0	-1	0	-1	0	1	-1	0.0419	1.38	5.96	11.87
94	0	-1	0	0	-1	-1	-1	0.1108	0.52	2.26	4.49
95	0	-1	0	0	-1	0	1	0.0939	0.62	2.66	5.3
96	0	-1	0	0	-1	1	0	0.0938	0.62	2.67	5.31
97	0	-1	0	1	1	-1	0	0	∞	Not reached	Not reached
98	0	-1	0	1	1	0	-1	0	∞	Not reached	Not reached
99	0	-1	0	1	1	1	1	0	∞	Not reached	Not reached
100	0	-1	1	-1	-1	-1	1	0.0545	1.06	4.59	9.13
101	0	-1	1	-1	-1	0	0	0.0546	1.06	4.58	9.11
102	0	-1	1	-1	-1	1	-1	0.0545	1.06	4.58	9.14
103	0	-1	1	0	1	-1	-1	0	∞	Not reached	Not reached
104	0	-1	1	0	1	0	1	0	∞	Not reached	Not reached
105	0	-1	1	0	1	1	0	0	∞	Not reached	Not reached
106	0	-1	1	1	0	-1	0	0.0351	1.65	7.13	14.19
107	0	-1	1	1	0	0	-1	0.0351	1.65	7.13	14.19
108	0	-1	1	1	0	1	1	0.0296	1.95	8.43	16.79
109	0	0	-1	-1	0	-1	0	0.1289	0.45	1.94	3.86
110	0	0	-1	-1	0	0	-1	0.1304	0.44	1.92	3.82
	RTL (days)	Temperature (°C)	NaCl (%)	pH	smoke (ppm)	CO2(%)	nitrite (ppm)	umax (1/h)	lag (days)	t100 (days)	time to critical (days)
111	0	0	-1	-1	0	1	1	0.1116	0.52	2.24	4.46
112	0	0	-1	0	-1	-1	1	0.2879	0.2	0.87	1.73
113	0	0	-1	0	-1	0	0	0.2917	0.2	0.86	1.71
114	0	0	-1	0	-1	1	-1	0.2946	0.2	0.85	1.69
115	0	0	-1	1	1	-1	-1	0.0016	35.32	Not reached	Not reached
116	0	0	-1	1	1	0	1	0.0013	42.79	Not reached	Not reached
117	0	0	-1	1	1	1	0	0.0014	41.94	Not reached	Not reached
118	0	0	0	-1	-1	-1	0	0.1963	0.29	1.27	2.53
119	0	0	0	-1	-1	0	-1	0.1986	0.29	1.26	2.5
120	0	0	0	-1	-1	1	1	0.1699	0.34	1.47	2.93
121	0	0	0	0	1	-1	1	0.0009	66.53	Not reached	Not reached
122	0	0	0	0	1	0	0	0.0009	64.05	Not reached	Not reached
123	0	0	0	0	1	1	-1	0.0009	64.05	Not reached	Not reached
124	0	0	0	1	0	-1	-1	0.1261	0.46	1.98	3.95
125	0	0	0	1	0	0	1	0.1081	0.53	2.31	4.6
126	0	0	0	1	0	1	0	0.1094	0.53	2.29	4.55
127	0	0	1	-1	1	-1	0	0.123	0.47	2.03	4.05
128	0	0	1	-1	1	0	-1	0.0779	0.74	3.21	6.39
129	0	0	1	-1	1	1	1	0	∞	Not reached	Not reached
130	0	0	1	0	0	-1	1	0.0727	0.79	3.44	6.85
131	0	0	1	0	0	0	0	0.0736	0.78	3.4	6.76
132	0	0	1	0	0	1	-1	0.0743	0.78	3.36	6.7
133	0	0	1	1	-1	-1	-1	0.1638	0.35	1.53	3.04
134	0	0	1	1	-1	0	1	0.1404	0.41	1.78	3.54
135	0	0	1	1	-1	1	0	0.142	0.41	1.76	3.5
136	0	1	-1	-1	-1	-1	-1	0.4783	0.12	0.52	1.04
137	0	1	-1	-1	-1	0	1	0.4134	0.14	0.6	1.2
138	0	1	-1	-1	-1	1	0	0.4218	0.14	0.59	1.18
139	0	1	-1	0	1	-1	0	0.0037	15.43	66.8	Not reached
140	0	1	-1	0	1	0	-1	0.0038	15.13	65.49	Not reached
141	0	1	-1	0	1	1	1	0.0033	17.52	75.86	Not reached
	RTL (days)	Temperature (°C)	NaCl (%)	pH	smoke (ppm)	CO2(%)	nitrite (ppm)	umax (1/h)	lag (days)	t100 (days)	time to critical (days)
142	0	1	-1	1	0	-1	1	0.2604	0.22	0.96	1.91
143	0	1	-1	1	0	0	0	0.266	0.22	0.94	1.87
144	0	1	-1	1	0	1	-1	0.271	0.21	0.92	1.84
145	0	1	0	-1	1	-1	-1	0.0025	23.04	Not reached	Not reached
146	0	1	0	-1	1	0	1	0.0021	27.32	Not reached	Not reached
147	0	1	0	-1	1	1	0	0.0022	26.52	Not reached	Not reached
148	0	1	0	0	0	-1	0	0.2079	0.28	1.2	2.39
149	0	1	0	0	0	0	-1	0.212	0.27	1.18	2.35
150	0	1	0	0	0	1	1	0.183	0.32	1.37	2.72
151	0	1	0	1	-1	-1	1	0.3965	0.15	0.63	1.25
152	0	1	0	1	-1	0	0	0.4051	0.14	0.62	1.23
153	0	1	0	1	-1	1	-1	0.4127	0.14	0.61	1.2
154	0	1	1	-1	0	-1	-1	0.1207	0.48	2.07	4.12
155	0	1	1	-1	0	0	1	0.1043	0.55	2.4	4.77
156	0	1	1	-1	0	1	0	0.1065	0.54	2.35	4.68
157	0	1	1	0	-1	-1	0	0.27	0.21	0.93	1.84
158	0	1	1	0	-1	0	-1	0.2754	0.21	0.91	1.81
159	0	1	1	0	-1	1	1	0.2377	0.24	1.05	2.09
160	0	1	1	1	1	-1	1	0.0009	62.48	Not reached	Not reached
161	0	1	1	1	1	0	0	0.001	59.34	Not reached	Not reached
162	0	1	1	1	1	1	-1	0.001	58.43	Not reached	Not reached
163	1	-1	-1	-1	0	-1	0	0.0579	1.99	5.31	9.59
164	1	-1	-1	-1	0	0	-1	0.0579	1.99	5.31	9.59
165	1	-1	-1	-1	0	1	1	0.0489	2.36	6.29	11.35
166	1	-1	-1	0	-1	-1	1	0.1293	0.89	2.38	4.29
167	1	-1	-1	0	-1	0	0	0.1296	0.89	2.37	4.29
168	1	-1	-1	0	-1	1	-1	0.1292	0.89	2.38	4.3
169	1	-1	-1	1	1	-1	-1	0	∞	Not reached	Not reached
170	1	-1	-1	1	1	0	1	0	∞	Not reached	Not reached
171	1	-1	-1	1	1	1	0	0	∞	Not reached	Not reached
172	1	-1	0	-1	-1	-1	0	0.0882	1.31	3.49	6.3
	RTL (days)	Temperature (°C)	NaCl (%)	pH	smoke (ppm)	CO2(%)	nitrite (ppm)	umax (1/h)	lag (days)	t100 (days)	time to critical (days)
173	1	-1	0	-1	-1	0	-1	0	∞	Not reached	Not reached
174	1	-1	0	-1	-1	1	1	0.0745	1.55	4.13	7.45
175	1	-1	0	0	1	-1	1	0	∞	Not reached	Not reached
176	1	-1	0	0	1	0	0	0	∞	Not reached	Not reached
177	1	-1	0	0	1	1	-1	0	∞	Not reached	Not reached
178	1	-1	0	1	0	-1	-1	0.0567	2.04	5.43	9.8
179	1	-1	0	1	0	0	1	0.048	2.41	6.41	11.57
180	1	-1	0	1	0	1	0	0.048	2.41	6.42	11.58
181	1	-1	1	-1	1	-1	0	0	∞	Not reached	Not reached
182	1	-1	1	-1	1	0	-1	0	∞	Not reached	Not reached
183	1	-1	1	-1	1	1	1	0	∞	Not reached	Not reached
184	1	-1	1	0	0	-1	1	0.0326	3.54	9.43	17.02
185	1	-1	1	0	0	0	0	0.0327	3.53	9.41	16.99
186	1	-1	1	0	0	1	-1	0.0326	3.54	9.44	17.04
187	1	-1	1	1	-1	-1	-1	0.0736	1.57	4.18	7.55
188	1	-1	1	1	-1	0	1	0.0624	1.85	4.93	8.91
189	1	-1	1	1	-1	1	0	0.0623	1.85	4.94	8.92
190	1	0	-1	-1	-1	-1	-1	0.2705	0.43	1.14	2.05
191	1	0	-1	-1	-1	0	1	0.2319	0.5	1.33	2.4
192	1	0	-1	-1	-1	1	0	0.2345	0.49	1.31	2.37
193	1	0	-1	0	1	-1	0	0.0015	76.48	Not reached	Not reached
194	1	0	-1	0	1	0	-1	0.0015	75.37	Not reached	Not reached
195	1	0	-1	0	1	1	1	0.0012	92.53	Not reached	Not reached
196	1	0	-1	1	0	-1	1	0.1473	0.78	2.09	3.77
197	1	0	-1	1	0	0	0	0.1492	0.77	2.06	3.72
198	1	0	-1	1	0	1	-1	0.1507	0.77	2.04	3.69
199	1	0	0	-1	1	-1	-1	0.0008	153.41	Not reached	Not reached
200	1	0	0	-1	1	0	1	0.0006	189.09	Not reached	Not reached
201	1	0	0	-1	1	1	0	0.0006	184.55	Not reached	Not reached
202	1	0	0	0	0	-1	0	0.1176	0.98	2.62	4.72
203	1	0	0	0	0	0	-1	0.1189	0.97	2.59	4.67
	RTL (days)	Temperature (°C)	NaCl (%)	pH	smoke (ppm)	CO2(%)	nitrite (ppm)	umax (1/h)	lag (days)	t100 (days)	time to critical (days)
204	1	0	0	0	0	1	1	0.1018	1.14	3.02	5.46
205	1	0	0	1	-1	-1	1	0.2242	0.52	1.37	2.48
206	1	0	0	1	-1	0	0	0.2272	0.51	1.35	2.44
207	1	0	0	1	-1	1	-1	0.2294	0.5	1.34	2.42
208	1	0	1	-1	0	-1	-1	0.0683	1.69	4.51	8.14
209	1	0	1	-1	0	0	1	0.0585	1.97	5.26	9.49
210	1	0	1	-1	0	1	0	0.0592	1.95	5.2	9.39
211	1	0	1	0	-1	-1	0	0.1527	0.76	2.02	3.64
212	1	0	1	0	-1	0	-1	0.1545	0.75	1.99	3.6
213	1	0	1	0	-1	1	1	0.1322	0.87	2.33	4.2
214	1	0	1	1	1	-1	1	0	∞	Not reached	Not reached
215	1	0	1	1	1	0	0	0	12319.8	Not reached	Not reached
216	1	0	1	1	1	1	-1	0	39375.7	Not reached	Not reached
217	1	1	-1	-1	1	-1	1	0.003	38.83	Not reached	Not reached
218	1	1	-1	-1	1	0	0	0.003	38	Not reached	Not reached
219	1	1	-1	-1	1	1	-1	0.0031	37.3	Not reached	Not reached
220	1	1	-1	0	0	-1	-1	0.2864	0.4	1.07	1.94
221	1	1	-1	0	0	0	1	0.2475	0.47	1.24	2.24
222	1	1	-1	0	0	1	0	0.2526	0.46	1.22	2.2
223	1	1	-1	1	-1	-1	0	0.5471	0.21	0.56	1.01
224	1	1	-1	1	-1	0	-1	0.5581	0.21	0.55	0.99
225	1	1	-1	1	-1	1	1	0.4817	0.24	0.64	1.15
226	1	1	0	-1	0	-1	1	0.1652	0.7	1.86	3.36
227	1	1	0	-1	0	0	0	0.1688	0.68	1.82	3.29
228	1	1	0	-1	0	1	-1	0.172	0.67	1.79	3.23
229	1	1	0	0	-1	-1	-1	0.4361	0.26	0.7	1.27
230	1	1	0	0	-1	0	1	0.3769	0.31	0.82	1.47
231	1	1	0	0	-1	1	0	0.3846	0.3	0.88	1.44
232	1	1	0	1	1	-1	0	0.0029	39.62	Not reached	Not reached
233	1	1	0	1	1	0	-1	0.003	38.84	Not reached	Not reached
234	1	1	0	1	1	1	1	0.0026	45	Not reached	Not reached
	RTL (days)	Temperature (°C)	NaCl (%)	pH	smoke (ppm)	CO2(%)	nitrite (ppm)	umax (1/h)	lag (days)	t100 (days)	time to critical (days)
1	1	1	1	-1	-1	0	0	0.2192	0.53	1.4	2.53
2	1	1	1	-1	-1	1	-1	0.2233	0.52	1.38	2.49
3	1	1	1	0	1	-1	-1	0.0011	108.62	Not reached	Not reached
4	1	1	1	0	1	0	1	0.0009	132.26	Not reached	Not reached
5	1	1	1	0	1	1	0	0.0009	127	Not reached	Not reached
6	1	1	1	1	0	-1	0	0.001	116.04	Not reached	Not reached
7	1	1	1	1	0	0	-1	0.001	113	Not reached	Not reached
8	1	1	1	1	0	1	1	0.0008	139.22	Not reached	Not reached
